# Supplementary material for: Clinical epidemiology and mortality on patients with acute respiratory distress syndrome (ARDS) in Vietnam
Source: PLoS One. 2019 Aug 15;14(8):e0221114. doi: 10.1371/journal.pone.0221114 (PMC6695190; doi:10.1371/journal.pone.0221114)
Supplement: S1 Table — (XLSX) [file pone.0221114.s001.xlsx]

## Sheet: Sheet1
ID	hospital_days	outcome	prior	gender	age	occupation_useF	smokinghistory	cerebro	COPD	pulmo	DM	immuno	CHF	ulcer	renal	liver	neoplasm	hemato	others	cause_pneumonia	cause_sepsis	cause_aspiration	cause_trauma	cause_pulmonary	cause_inhalation	cause_severeburns	cause_noncaridiogenic	cause_drug	bilateralopacities	involvedquadrants	MV_days	prior_days	prior_MV	prior_MVdays	PF_day1	PaO2_1	PaCO2_1	SPO2_1	PH_1	PF_day3	PaO2_3	PaCO2_3	SPO2_3	PH_3	WBC	platelet	bilirubin	creatinine	alb
1001	15	0	1	1	57	1	1	0	0	0	0	0	0	0	0	0	0	0	0	0	0	1	0	0	0	0	0	0	1	4	13	17	1	14	64	64	52	91	7.35	45	45	58	80	7.28	18.14	155	22.5	489	33.2
1002	18	0	1	1	47	6		0	0	0	0	0	0	1	0	0	0	1	0	1	0	0	0	0	0	0	0	0	1		12	3	1	1	77	77	51	94	7.31	160	93	33	98	7.47	17.25	65	31.7	336	26.3
1003	27	0	1	1	30	2	3	0	0	0	0	0	0	0	1	0	0	0	0	1	0	0	0	0	0	0	0	0	1	4	27	27	1	27	168	168	41	100	7.17	218.7	88	43	97	7.39	8.55	129		4172
1004	3	1	1	1	46	2		0	0	0	0	0	0	0	0	0	0	0	1	1	0	0	0	0	0	0	0	0	1	4	3	3	0	0	49	49	42	66	7.42	25	25	82		7.25	7	84	27.8	108	23.1
1005	9	1	1	1	63	6	3	0	0	1	0	0	0	0	0	0	0	0	0	1	0	0	0	0	0	0	0	0	1						110.6	111	28	98	7.35	147	118	61	98	7.26	6.58	193	4.2	123	33.8
1006	3	1	1	1	43	1	2	0	0	0	0	0	0	0	1	1	0	0	0	1	0	0	0	0	0	0	0	0	1	3	3	6	0	0	85.3	85	88	92	7.15	86	86	53	96	7.36	21.3	213	5	102	22.3
1007	1	1	1	1	18	5		0	0	0	0	0	0	0	0	0	0	0	0	1	0	0	0	0	0	0	0	0	1	4	6	4	1	3	48.3	48	46	58	7						21.9	287	32.7	89	24.6
1008	2	1	1	1	44	1	2	0	0	0	0	0	0	0	0	1	0	0	0	1	0	0	0	1	0	0	0	0	1	4	3	6	1	2	85	85	88	90	7.19						21.3	213	2.5	91
1009	4	1	1	1	57	2	1	0	0	0	0	0	0	0	0	0	0	0	1	1	0	0	0	0	0	0	0	0	1	1	4	0	0	0	68.2	55	47	82	7.24	158.9	79	40	95	7.38	13.6	132	19.5	99	29.3
1010	11	1	1	1	30	2	3	0	0	0	0	1	0	0	0	0	0	0	0	1	0	0	0	0	0	0	0	0	1	4	4	15	1	0	58	58	79	79	7.13	51	51	81	78	7.22	83.27	42	16.9	12	26.6
1011	4	0	1	1	30	6	1	0	0	0	0	0	0	0	0	0	0	0	0	1	1	0	0	1	0	0	0	0	1	4	7	4	1	3	221	46	55	79	7.36	309	124	37	99	7.44	10.6	157	13.6	80	35
1012	16	0	1	1	52	1	3	0	0	0	1	0	0	0	0	1	0	0	0	1	0	0	0	0	0	0	0	0	1	4	7	18	0	0	110	77	52	94	7.45	143	86	60	96	7.45	7	142	15.1	66	23.2
1013	3	0	1	1	61	6	2	0	1	0	0	0	0	0	0	0	0	0	0	1	0	0	0	0	0	0	0	0	1	4	3	14	1	0	58	58	43	91	7.5	134	87	48	97	7.55	9.8	127		38	19
1014	2	1	1	1	58	1	1	0	0	0	0	0	0	0	0	0	0	0	0	1	0	0	0	0	0	0	0	0	1	4	6	0	1	4	54.6	44	40	76	7.39	124	87	91	93	7.19	2.8	65	14.3	101	27
1015	23	0	1	0	55	4	3	0	0	0	0	0	0	0	0	0	0	0	1	1	0	0	0	0	0	0	0	0	1	4	12	23	1	12	39.1	39	54	90	7.26	232	93	38	98	7.45	1.72	139	5.4	66	30.7
1016	4	1	1	0	70	1		0	0	0	0	0	0	0	0	0	0	1	0	1	0	0	0	0	0	1	0	0			3	10	1	0	65.3	66	38	94	7.53	130.7	104	93	94	7.07	10.3	210	11.9	52	30.5
1017	15	0	1	1	57	1	1	0	0	0	0	0	0	0	0	0	0	0	1	0	0	1	0	0	0	0	0	0	1	4	13	3	0	0	64	64	52	91	7.35	400	202	36	100	7.35	18.1	155	22.5	489	33.2
1018	3	1	1	0	23	1	3	0	0	0	0	0	0	0	0	0	0	0	1	1	0	0	0	0	0	0	0	0	1	4	2	9	1	2	64	38	26	80	7.52	96	67	46	95	7.37	7.77	219	8	45	24
1019	6	1	1	0	43	1	3	0	0	0	0	0	0	0	0	0	0	0	0	1	0	0	0	0	0	0	0	0	1	4	6	11	1	7	77	77	34	90	7.4	104	52	35	96	7.46	12.5	251	7.8	212	24.6
1020	48	0	1	0	48	3	3	0	0	0	1	0	0	0	0	0	0	0	1	1	0	0	0	0	0	0	0	0	1	4	33	49	1	34	50.7	51	43	80	7.28	217.5	87	36	48	7.47	11.4	189	5.8	119	26.1
1021	29	0	1	1	45	6	1	0	0	0	0	0	0	0	0	0	0	0	0	1	0	0	0	0	0	0	0	0	1	4	29	33	1	29	177	177	43	97	7.33	98.3	59	33	90	7.49	3.17	113	7.3	77	27.5
1022	15	1	1	1	76	6	3	1	0	0	1	0	1	0	0	0	0	0	0	1	0	0	0	0	0	0	0	0	1	4	9	25	1	9	85	58	43	90	7.49	71	71	61	93	7.34	9.92	141		93	24.1
1023	28	0	1	1	24	3	3	0	0	0	0	0	0	0	0	0	0	0	0	1	0	0	0	0	1	0	0	0	1	4	21	28	1	21	93.4	93	56	90	7.25	143	86	48	99	7.44	25.9	173	7.3	116	30
1024	17	0	1	0	44	1	3	0	0	0	0	0	0	0	0	0	0	0	1	1	0	0	0	0	0	0	0	0	1	4	6	17	1	6	96.2	77	29	98	7.13	157.5	63	33	100	7.47	26.1	124	9.9	318	31.2
1025	5	1	1	1	58	1	1	0	1	0	0	0	0	0	0	0	0	0	0	1	0	0	0	0	1	0	0	0	1	4	2	12	1	2	183	183	69	95	7.21						38.92	195	5	95	19
1026	7	1	1	1	50	1	2	0	0	0	0	0	0	0	0	0	0	1	0	1	0	0	0	0	0	0	0	0	1	4	2	50	1	2	69.9	70	37	93	7.36						2.78	43		73
1027	13	0	1	0	19	5	3	0	0	0	0	0	0	0	0	0	0	0	0	0	0	0	0	0	0	0	0	1	1	4	12	13	1	12	125.7	126	41	95	7.25	66.7	67	40	93	7.34	15.4	257	21.6	132
1028	2	1	1	0	65	1	3	0	0	0	1	0	0	0	0	0	0	0	0	1	0	0	0	0	0	0	0	0	1	4	2	5	1	2	143	86	35	94	7.23						94	39	59	410	25.3
1029	69	1	0	1	63	6	2	0	0	1	0	0	0	0	0	0	1	0	0	1	0	0	0	0	0	0	0	0	1	4	6	64	1	6	45.8	46	36	92	7.4						3.12	80	13.3	121	20.6
1030	16	0	1	1	63	1	1	0	0	0	1	0	0	0	0	0	0	0	0	1	0	0	0	0	1	0	0	0	1	4	6	17	1	6	36.4	36	35	68	7.41	99.8	60	40	92	7.47	9.5	187		103	25.5
1031	12	0	1	0	90	6	3	0	0	0	0	0	0	0	0	0	0	0	0	1	0	0	0	0	0	0	0	0	1	4	3	14	1	3	103	62	34	93	7.46	280	126	37	98	7.46	6.47	99	9.3	113	27.3
1032	22	0	1	0	15	5	3	0	0	0	0	0	0	0	0	0	0	0	0	1	0	0	0	0	1	0	0	0	1	4	14	25	1	14	47	47	32	80	7.26	88.7	89	80	93	7.06	23.8	295		104	26.5
1033	4	1	1	1	57	2	1	0	0	0	0	0	0	0	0	1	0	0	0	1	0	0	0	0	0	0	0	0	1	4	3	6	1	3	182	182	34	98	7.35	97	97	64	93	6.99	10.3	180	7.1	70	24.7
1034	5	1	1	0	23	1	3	0	0	0	0	1	0	0	0	0	0	0	1	1	0	0	0	0	0	0	0	0	1	4	2	10	1	2	165.5	66	29	93	7.44	45.8	46	45	75	7.21	12.7	35		37	24.6
1035	3	1	1	1	23	5	3	0	0	0	0	0	0	0	0	0	0	0	0	1	0	0	0	1	0	0	0	1	1	4	3	3	1	3	100.1	100	59	90	7.09	42.1	42	78	82	7.07	1.58	276	25.9	120	28.6
1036	10	1	0	0	45	1	3	0	0	0	0	0	0	0	0	0	0	0	0	1	0	0	0	0	1	0	0	0	1	1	5	10	1	5	56.6	57	37	93	7.46	60.7	61	75	89	7.22	11.3	104	8.6	44	19.6
1037	11	0	1	1	56	1	1	0	1	0	0	0	0	0	0	1	0	0	0	1	0	0	0	0	1	0	0	0	1	4	11	14	1	11	37.8	38	56	60	7.14	158	95	66	96	7.35	16.84	13	8	84	20.4
1038	2	1	1	0	67	6	3	0	0	0	0	0	0	0	0	0	0	0	0	1	0	0	0	0	1	0	0	0	1	4	3	4	1	3	33.8	34	59	60	7						20	163	6.3	108	20.2
1039	25	1	1	0	54	4	3	0	0	0	0	0	0	0	0	0	0	0	0	1	0	0	0	0	0	0	0	0	1	4	24	26	1	24	109	65	52	90	7.31	134	67	37	94	7.44	9.65	210	10.5	70	23.8
1040	6	0	1	1	69	1	1	0	0	0	0	0	0	0	0	0	0	0	0	1	0	0	0	0	0	0	0	1	1	4	1	8	1	1	141	64	36	88	7.41	186	93	37	94	7.47	18.2	261	14.6	140	33.5
1041	10	0	1	0	18	1	3	0	0	0	0	0	0	0	0	0	0	0	0	1	0	0	0	0	0	0	0	0	1	4	7	9	1	7	106	74	34	93	7.35	200	80	34	97	7.49	11.81	142	12.2	83	22.9
1042	19	0	1	1	60	1	1	0	1	0	1	0	0	0	0	1	0	0	0	1	0	0	0	0	1	0	0	0	1	4	15	21	1	15	213.5	171	40	94	7.37	240.5	96	41	98	7.46	5.02	9	16	75	18.3
1043	21	0	0	0	56	3	3	0	0	0	0	0	0	0	0	0	0	0	0	1	0	0	0	0	0	0	0	0	1	4	14		0		66.3	66	46	91	7.34	176	88	36	95	7.5	3.77	204	11	107	23.8
1044	14	0	1	0	62	6	3	0	0	0	0	1	0	0	0	0	0	0	0	1	0	0	0	0	0	0	0	0	1	4	6	24	1	7	134	107	34	98	7.41	132	79	40	98	7.47	8.09	200	7.3	63	25.7
1045	8	0	1	1	25	5	3	0	0	0	0	0	0	0	0	0	0	0	0	1	0	0	0	0	0	0	0	0	1	4	8	8	1	8	122	55	84	86	7.03	68	65	35	96	7.46	39.3	357	4	129	33.1
1046	7	1	1	1	59	1	1	0	1	0	0	0	0	0	1	1	0	0	0	1	0	0	0	0	0	0	0	0	1	4	1	8	1	1	116	52	35	80	7.49	87	39	39	85	7.47	18.1	489	14	405	29
1047	22	1	1	1	54	1	1	1	0	0	0	0	0	0	0	0	0	0	0	1	0	0	0	0	0	0	0	0	1	4	22	22	1	22	136	95	27	90	7.38	240	120	41	98	7.45	2.07	150	49.2	129	31.2
1048	20	0	1	1	74	6	1	0	1	0	0	0	0	0	0	1	0	0	0	1	0	0	0	0	0	0	0	0	1	4	13	26	1	13	85	85	43	95	7.41	216	173	46	100	7.46	10.5	227	13.5	93	22
1049	4	1	1	0	46	6	3	0	0	0	0	0	0	0	0	0	0	0	1	1	0	0	0	0	0	0	0	0	1	4	6	9	1	6	63	63	40	88	7.35	90	90	42	97	7.36	18.3	254	18.6	230	30.1
1050	28	1	1	0	75	6	3	0	0	0	0	0	0	0	0	0	0	0	0	1	0	0	0	0	0	0	0	0	1	4	17	28	1	17	116	116	73	97	7.17	146	73	44	96	7.49	27.12	313	8.2	161	29.6
1051	44	0	1	0	57	6	3	0	0	0	1	1	0	0	0	0	0	1	0	1	0	0	0	0	0	0	0	0	1	4	35	49	1	35	45	45	38	83	7.45	112	67	32	95	7.5	10.2	305	13	58	23.3
1052	18	0	1	1	35	1	3	0	0	0	1	0	0	0	0	0	0	0	1	1	0	0	0	0	0	0	0	0	1	4	14	31	1	14	141	141	51	99	7.39	236	118	45	99	7.44	11.4	100	51.3	51	22.8
1053	15	0	1	1	56	2	2	0	0	0	0	0	0	0	0	0	0	0	0	1	0	0	0	0	0	0	0	0	1	4	4	20	1	4	162.5	65	32	95	7.48	190	76	40	96	7.47	11.5	211	29	95	32
1054	10	1	1	0	24	4	3	0	0	0	0	0	0	0	0	0	0	0	1	1	0	0	0	0	0	0	0	0	1	4	10	11	1	10	157	94	33	98	7.44	93	65	44	96	7.49	15.15	196	15.3	84	26.8
1055	10	0	1	1	30	6	1	0	0	0	0	0	0	0	0	0	0	0	1	1	0	0	0	0	0	0	0	0	1	4	6	10	1	6	61	37	63	70	7.27	156.8	78	37	96	7.45	17.5	152		87	24.8
1056	20	0	1	0	41	1	3	0	0	0	0	0	0	1	0	0	0	1	0	1	0	0	0	0	0	0	0	0	1	4	8	21	1	8	38.3	38	39	70	7.27	98.9	69	51	93	7.33	11.6	51	15.7	77	30.4
1057	2	1	1	1	71	6	3	0	0	0	0	0	1	0	0	0	0	0	0	1	0	0	0	0	0	0	0	0	1	4	2	3	1	2	101.2	82	34	97	7.48						11	132	4.9	101	23.5
1058	5	1	1	1	18	5	3	0	0	0	0	0	0	0	0	0	0	0	0	1	0	0	0	0	0	0	0	0	1	4	5	6	1	5	170.4	170	40	94	7.46	139.8	84	39	97	7.52	20.1	232	9.7	130	36.1
1059	4	1	1	1	52	1	2	0	0	0	1	0	0	0	0	0	0	0	0	1	0	0	0	0	0	0	0	1	1	4	4	14	1	14	115	69	34	96	7.52	67.8	68	53	92	7.34	35.4	297		66	15.4
1060	2	1	1	1	50	2	2	0	0	0	0	0	0	0	0	0	0	1	0	1	0	0	0	0	0	0	0	0	1	4	2	12	1	2	50.7	51	34	87	7.46						8.3	137		104	26
1061	1	1	1	1	76	6	1	0	1	0	0	0	0	0	0	0	0	0	0	1	0	0	0	0	0	0	0	0	1	4	1	0	1	1	114.2	69	52	92	7.35						17.4	197	9.6	80	27.7
1062	2	1	1	1	53	1	1	0	1	0	0	0	0	0	0	0	0	0	0	1	0	0	0	0	0	0	0	0	1	4		3	1		223	156	36	99	7.54						33	569	12.3	65	27
1063	4	1	1	0	44	1	3	0	0	0	0	0	0	0	0	0	0	0	1	1	0	0	0	0	1	0	0	0	1	4	4	5	1	4	122	73	26	94	7.36	130	65	26	94	7.45	25.5	101	6.9	101	35.6
1064	9	1	1	1	61	1	2	0	0	0	0	0	0	0	0	0	0	0	0	1	0	0	0	0	0	0	0	0	1	4	9	12	1	12	51.6	52	41	88	7.47	66.6	53	59	88	7.41	13.1	224	5.5	102	26
1065	6	1	1	0	69	6	3	0	0	0	0	0	0	0	0	0	0	0	0	1	0	0	0	0	0	0	0	0	1	4	6	6	1	6	124.3	75	48	94	7.35	113.8	114	45	98	7.37	28.2	127	6.7	140	27
1066	5	1	1	1	27	1	3	0	0	0	0	0	0	0	0	0	0	0	1	1	0	0	0	0	0	0	0	1	1	4	5	5	1	5	105	63	36	90	7.32	215.6	216	75	100	7.28	16.1	178	13.7	123	27.4
1067	19	0	1	1	33	1	3	0	0	0	0	0	0	0	0	0	0	0	1	1	0	0	0	0	0	0	0	0	1	4	4	19	1	4	63.2	63	38	93	7.44	81	65	31	95	7.53	6.49	190	10.2	54	35.5
1068	6	1	1	1	72	1	2	0	1	0	0	0	0	0	0	0	0	1	0	1	0	0	0	0	0	0	0	0	1	4	4	5	1	4	67.9	68	26	95	7.44	165	132	47	94	7.4	10.1	198	7.5	82	23.5
1069	7	1	1	1	71	6	3	0	0	0	0	0	0	0	0	0	0	1	0	1	0	0	0	0	0	0	0	0	1	4	7	14	1	7	77.6	78	34	96	7.49	137.4	110	70	97	7.26	8.94	110	11.9	80	29.2
1070	8	0	1	0	72	6	3	0	0	0	0	0	0	0	0	0	0	0	0	1	0	0	0	0	0	0	0	0	1	4	8	17	1	8	158.9	127	34	99	7.53	131	92	35	98	7.52	11	431	8.1	61	30.2
1071	3	1	1	1	69	6	2	0	1	0	1	0	0	0	0	0	0	0	0	1	0	0	0	0	0	0	0	0	1	4	1	19	1	1	89.3	54	32	92	7.56	119.2	72	59	92	7.35	40.2	326		54	19.3
1072	5	1	1	1	65	1	3	0	0	0	0	0	0	0	1	0	0	0	0	1	0	0	0	0	0	0	0	0	1	4	5	8	1	5	80.7	81	38	95	7.32	115	115	43	98	7.35	11.6	239	4.9	100	28.4
1073	7	1	1	1	30	2	1	0	0	0	0	0	0	0	0	1	0	0	0	1	0	0	0	0	1	0	0	0	1	4	8	8	1	8	162.75	65	36	92	7.37	63.5	64	39	93	7.47	2.19	90	78.1	123	18
1074	4	0	1	1	71	6	3	0	0	0	0	0	0	0	0	0	0	0	0	1	0	0	0	0	0	0	0	1	1	4	8	8	1	8	238	143	31	98	7.43	463.3	278	32	99	7.46	7.23	42	393.3	96	27.7
1075	9	1	1	1	74	6	2	0	0	0	1	0	0	0	0	0	0	0	0	1	0	0	0	0	0	0	0	0	1	4	8	10	1	8	81.4	81	35	96	7.46	144.2	115	40	98	7.44	14.8	489	6	94	21.2
1076	3	1	1	1	63	6	2	0	1	0	0	0	0	0	0	0	0	0	1	1	0	0	0	0	0	0	0	0	1	4	5	6	1	5	95.5	96	38	97	7.35	177.4	124	54	98	7.26	5	202	119.7	52	27.5
1077	6	1	1	0	51	1	3	0	0	0	1	0	0	0	0	0	0	0	0	1	0	0	0	0	0	0	0	1	1	4	6	6	1	6	96.25	77	41	96	7.27	168	84	31	97	7.43	2.13	145	18.6	128	23
1078	15	0	1	0	57	1	1	0	1	0	0	0	0	0	0	0	0	0	0	1	0	1	0	0	0	0	0	0	1	4	14	18	1	15	64	64	52	91	7.35	97	97	57	97	7.27	18.14	155	22.5	489	33.2
1079	15	0	1	0	44	1	3	0	0	0	0	0	0	0	0	0	0	0	0	1	0	0	0	0	0	0	0	0	1	4	9	17	1	9	182	182	34	100	7.47	240	96	32	98	7.55	11.91	68	21.1	50	31.5
1080	13	0	0	1	34	2	3	0	0	0	0	0	0	0	0	0	0	0	1	1	0	0	0	0	1	0	0	0	1	4	3	13	1	3	89	89	34	97	7.25	152.5	61	29	91	7.48	23.62	105	156	151	28.1
1081	2	1	1	1	42	1	1	0	0	0	0	0	0	0	0	1	0	0	0	1	0	0	0	0	1	0	0	0	1	4	2	4	1	4	59	59	72	80	7.08						15.76	25	30.2	165	26.5
1082	12	0	1	1	39	2	1	0	0	0	0	0	0	0	0	0	0	0	0	1	0	0	0	0	0	0	0	0	1	4	8	12	1	8	146	102	35	96	7.43	110	5	37	97	7.5	6.15	79	10.6	97	29.3
1083	3	1	1	1	43	1		0	0	0	0	0	0	0	0	1	0	0	0	1	0	0	0	0	0	0	0	0	1	4	9	9	1	9	61.3	61	73	90	7.18	80	86	52	90	7.36	21.3	213	85.5	102	22.3
1084	4	1	1	0	70	6	3	0	0	0	1	0	0	0	0	0	0	0	0	1	0	0	0	0	0	0	0	0	1	4	4	13	1	4	36	36	42	70	7.41	72	72	53	94	7.25	14.3	382	4.2	216	21.5
1085	3	1	0	1	64	6	3	0	0	0	0	0	0	0	1	0	0	0	0	1	0	0	0	0	1	0	0	0	1	3	3	3	1	3	42.2	42	31	82	7.44	32	32	48	72	7.04	0.72	120	12.6	969	31.1
1086	15	0	0	1	42	1	3	0	0	1	0	0	0	0	0	0	0	0	0	1	0	0	0	0	0	0	0	0	1	4	9	15	1	9	64	64	64	85	7.31	280	168	37	100	7.47	9.08	115	8.1	99	23.7
1087	24	0	1	1	41	2	1	0	0	0	0	0	0	0	0	1	0	0	0	1	0	0	0	0	1	0	0	0	1	4	33	35	1	33	210	126	36	100	7.44	235	235	43	99	7.35	11.83	353	23.6	269	26.4
1088	17	0	1	1	63	6	3	0	0	1	0	0	0	0	0	0	1	0	0	1	0	0	0	0	0	0	0	0	1	3	18	18	1	18	267	160	28	99	7.34	134	67	36	92	7.46	10.45	70	14.5	33	31.8
1089	25	1	1	0	71	6	3	0	0	0	0	0	0	1	0	0	0	0	0	1	0	0	0	0	1	0	0	0	1	4	18	30	1	18	196	98	36	99	7.58	200	100	56	96	7.43	5.3	20	49.4	56	28.9
1090	8	1	1	0	66	6	3	0	0	0	1	0	1	0	0	0	0	0	0	1	0	0	0	0	0	0	0	0	1	4	8	13	1	8	205.75	82	47	94	7.37	136.6	68	36	94	7.43	30.1	135	9	111	30.4
1091	2	1	1	1	53	1	1	0	1	0	0	0	0	0	0	0	0	0	0	1	0	0	0	0	0	0	0	0	1	4	1	7	1	1	73	73	55	86	7.16						17.27	126	20.6	149	26.6
1092	8	0	1	1	50	1	3	0	0	0	0	0	0	0	0	0	0	0	0	1	0	0	0	0	0	0	0	0	1	4	6	9	1	8	73	73	54	90	7.34	249	112	33	97	7.51	13.81	213	19.7	52	20.5
1093	17	1	1	1	57	6	1	0	1	0	1	0	0	0	0	1	0	0	0	1	0	0	0	0	0	0	0	0	1	4	17	20	1	20	78	78	41	91	7.41	115	69	55	90	7.29	5.51	247	17.1	88	27.5
1094	32	0	0	1	23	5	3	0	0	0	0	0	0	0	0	0	1	0	0	1	0	0	0	0	0	0	0	0	1	4	20		0		188	94	56	98	7.36	327.5	131	40	99	7.46	8.71	20	63.7	344	28
1095	8	0	1	1	64	2	3	0	0	0	1	0	0	0	0	0	0	0	0	1	0	0	0	0	0	0	0	0	1	4	5	10	1	5	95	57	32	93	7.52	184	92	39	98	7.46	14.47	173	17.1	70	31.2
1096	37	0	1	0	21	5	3	0	0	0	0	1	0	0	0	0	0	0	0	1	0	0	0	0	0	0	0	0	1	4	12	47	1	12	198	139	28	99	7.31	496	248	24	100	7.45	18.4	151	3.2	110	19.2
1097	15	0	1	0	24	1	3	0	0	0	0	0	0	0	0	0	0	0	0	1	0	0	0	0	0	0	0	0	1	4	7	21	1	7	71	71	47	92	7.34	48	48	58	80	7.24	8.47	154	9.8	47	29.2
1098	7	1	1	1	13	5	3	0	0	0	0	0	0	0	0	0	0	0	0	0	0	0	0	0	0	0	0	1	1	4	7	7	1	7	57	57	50	60	7.15	45	179	37	99	7.39	5.2	383	8.3	75	39.1
1099	20	0	1	0	69	6	3	0	0	0	0	0	1	0	0	0	0	0	0	1	0	0	0	0	0	0	0	1	1	4	13	22	1	14	110	110	36	95	7.49	123	86	34	96	7.44	15.58	224	6.5	129	26.4
1100	5	1	1	1	27	2	3	0	0	0	0	0	0	0	0	0	0	0	0	1	0	0	0	0	0	0	0	0	1	4	5	22	1	22	57	57	69	87	7.37	46.3	37	36	83	7.5	27.66	133	11.1	63	22.6
1101	21	1	1	1	40	2	1	0	0	1	0	0	1	0	0	0	0	0	0	1	0	0	0	0	0	0	0	0	1	4	6	23	1	6	70	70	62	93	7.25	215	86	32	96	7.58	16.9	52	26.7	126	29
1102	13	0	0	0	35	6	3	0	0	1	0	0	0	0	0	0	0	0	0	1	0	0	0	0	0	0	0	0	1	3	8		0		153.3	92	36	99	7.42	142	71	51	97	7.42	8.25	226	4.1	52	18.6
1103	9	1	1	1	67	1	1	0	1	0	0	0	0	0	0	0	0	0	0	1	0	0	0	0	0	0	0	0	1	4	9	13	1	9	241.5	97	30	98	7.48	48	48	85	87	7.3	8.1	146	117.3	109	24.7
1104	8	1	1	1	38	6	3	0	0	0	0	0	0	0	0	0	0	0	0	1	0	0	0	0	0	0	0	1	1	4	8	14	1	14	171	68	29	93	7.38	89.5	72	65	89	7.2	25.9	118	41.6	518	26.2
1105	3	1	1	0	41	1	3	0	0	0	0	0	0	0	0	0	0	0	0	1	0	0	0	1	1	0	0	0	1	4	2	4	1	2	50.6	51	38	76	7.18						9.8	275	20.5	200	22.5
1106	14	1	0	1	61	1	1	0	1	0	0	0	0	0	0	0	0	0	0	1	0	0	0	0	0	0	0	1	1	4	5		0		32	32	33	74	7.58	72	72	36	95	7.46	20.8	499		113
1107	2	0	1	1	44	2	1	0	0	0	0	0	0	0	0	1	0	0	0	1	0	0	0	0	1	0	0	0	1	4	4	4	1	4	122.9	86	38	95	7.36	56	56	38	80	7.45	18.6	40		70	29
1108	14	1	1	1	41	2	3	0	0	0	0	0	1	0	0	0	0	0	0	1	0	0	0	0	1	0	0	0	1	4	13	18	1	13	61	61	37	90	7.38	83	153	27	100	7.51	16.17	92	27.4	178	28.7
1109	19	0	1	1	61	6	3	0	0	0	0	0	0	0	0	0	0	0	0	1	0	0	0	0	0	0	0	0	1	4	10	25	1	15	127	127	50	97	7.47	154	77	46	93	7.5	7.73	305	10.1	91	21.4
1110	3	1	1	1	55	1	1	0	0	0	1	0	0	0	0	1	0	0	0	1	0	0	0	0	0	0	0	0	1	4	2	8	1	2	68	68	55	85	7.16						9.74	94	31	179	19
1111	5	1	1	0	64	6	3	0	0	0	0	0	1	0	0	0	0	0	1	1	0	0	0	0	0	0	0	0	1		5	0	1	2	105	63	29	70	7.47	70	70	63	89	7.36	12.1	317	10.2	59	22
1112	6	1	0	1	80	6	1	1	0	0	0	0	0	0	0	0	0	0	0	1	0	0	0	0	0	0	0	0	1		6		0		104	47	29	78	7.44	146	117	29	90	7.31	15.4	319	14.2	142	19.8
1113	3	1	1	0	72	6		1	0	0	0	0	0	0	0	0	0	0	1	1	0	0	0	0	0	0	0	0	1	2	3	3	1	3	176	70	27	93	7.24						59	217	25	254	17
1114	2	0	1	1	39	2	1	0	0	0	0	0	0	0	0	0	0	0	0	0	0	1	0	0	0	0	0	0	1		9	7	1	7	220	110	45	99	7.34						3.21	179	60	321	32
1115	4	0	1	1	50	1	1	0	0	0	0	0	0	0	1	0	0	0	0	0	1	0	0	0	0	1	0	0	1		1	1	1	1	50	50	45	85	7.42						6.14	70	157	57
1116	1	1	1	0	60	6		0	0	0	0	0	0	0	0	0	0	0	1	1	0	0	0	0	0	0	0	0	1		1	7	1	7	83	67	64	85	7.13						17.3	334	12.5	60	19.7
1117	1	1	1	1	75	1	2	1	0	0	1	0	0	0	0	0	0	0	1	1	0	0	0	0	0	0	0	0	1	4	1	0	1	1	164	131	27	91	7.1						8.11	24	70	209	17.2
1118	3	1	1	1	84	6	2	1	0	0	0	0	0	0	0	0	0	0	1	0	1	0	0	0	0	0	0	0	1	1	3	1	1	1	150	60	23	95	7.41						22	237	33	107
1119	17	1	1	1	31	3	3	0	0	0	0	0	0	0	0	0	0	0	0	1	0	0	0	0	0	0	0	0	1		17	1	1	1	180	109	17	90	7.33	195	117	28	95	7.4	13.1	63	11.6	113	23
1120	1	1	1	1	54	1	1	0	0	0	0	0	0	0	0	1	0	0	0	0	0	0	0	0	0	0	0	0	0		2	1	1	1	241	97	23		7						8.2	24	18	389	15
1121	1	1	1	1	37	1	1	0	0	0	0	0	0	0	0	1	0	0	0	0	0	0	0	0	0	0	0	0	1		1	0	1	2	59	59	47	82	7.04						2.3	195	10.3	639	24.8
1122	12	1	1	0	60	4	3	0	0	0	0	0	0	0	0	0	0	0	0	1	0	0	0	0	0	0	0	0	1	2	12	0	1	2	75	59	51		7.28	245	98	25	93	7.35	16	95	4.3	7	20
1123	16	0	1	1	22	2	3	0	0	0	0	0	0	0	0	0	0	0	0	1	0	0	0	0	0	0	0	1	1	1	8		0		45	45	56	62	7.17	133	80	68	92	7.17	7	170	20.3	156	34
1124	20	0	1	0	47	6	3	0	0	1	0	0	0	0	0	0	0	0	0	1	0	0	0	0	0	0	0	0	1		6	20	1	3	298	149	31	98	7.38	271	108	41	97	7.53	9.2	189	10.1	51	31
1125	41	0	0	0	22	1		0	0	0	0	0	0	0	0	0	0	0	0	1	0	0	0	0	0	0	0	0	1	1	7	9	0		213	64	26	90	7.55	338	203	39	100	7.52	21.2	518	17.2	43	22
1126	32	0	1	0	67	6	3	0	0	1	0	0	0	0	0	0	0	0	0	1	0	0	0	0	0	0	0	0	1	4	30	3	1	3	200	160	48	95	7.35	153	92	53	92	7.33	22.3	170	24.8	316	34
[truncated: 34 more columns]
